# Supplementary material for: Effects of HMW-GSs on quality related traits in wheat (Triticum aestivum L.) under different water regimes
Source: PLoS One. 2020 Aug 18;15(8):e0237711. doi: 10.1371/journal.pone.0237711 (PMC7446779; doi:10.1371/journal.pone.0237711)
Supplement: S1 Table — (XLSX) [file pone.0237711.s003.XLSX]

## Sheet: Sheet1
	S1 Table Allele-specific marker for alleles at Glu-A1 locus in wheat
	Locus	Marker	Primer sequence (5’-3’)	Allele	Expected fragment size	Reference
	Glu-A1	UMN19	UMN19F: CGAGACAATATGAGCAGCAAG UMN19R:CTGCCATGGAGAAGTTGGA	Ax2*	344	[37]
				Ax1	362
				Ax-null	362
