# Supplementary material for: Effects of HMW-GSs on quality related traits in wheat (Triticum aestivum L.) under different water regimes
Source: PLoS One. 2020 Aug 18;15(8):e0237711. doi: 10.1371/journal.pone.0237711 (PMC7446779; doi:10.1371/journal.pone.0237711)
Supplement: S2 Table — (XLSX) [file pone.0237711.s004.xlsx]

## Sheet: Sheet1
S2 Table Correlation coefficients of quality traits between different years and water regimes
	PC(%)	Zel	Tra	Rmax	ST (min)	DT(min)	SA(cm2)
		(mL)	(mm)	(B.U)
Different years (WW)	0.879**	0.826**	0.677**	0.660**	0.779**	0.726**	0.701**
Different years (RF)	0.780**	0.741**	0.617**	0.750**	0.679**	0.662**	0.698**
Different water	0.670**	0.647**	0.496*	0.395	0.573*	0.594*	0.551*
