# Supplementary material for: Effects of HMW-GSs on quality related traits in wheat (Triticum aestivum L.) under different water regimes
Source: PLoS One. 2020 Aug 18;15(8):e0237711. doi: 10.1371/journal.pone.0237711 (PMC7446779; doi:10.1371/journal.pone.0237711)
Supplement: S3 Table — (XLSX) [file pone.0237711.s005.xlsx]

## Sheet: Sheet1
	S3 Table Analysis of Variance(ANOVA) in quality traits of DHs between two water regimes
	Traits	Source of variation	SS	df	MS	F	P
	Protein content	Among groups	177.291	1	177.29	158.99**	<0.001
		Within groups	400.338	468	1.115
		Total	577.63	469
	Zeleny	Among groups	53.286	1	53.286	1.675	0.197
		Within groups	9353.66	468	31.815
		Total	9406.95	469
	Tractility	Among groups	9593.9	1	9593.9	69.22**	<0.001
		Within groups	40747	468	138.595
		Total	50340.9	469
	Resistance	Among groups	1515.83	1	1515.83	0.159	0.69
		Within groups	2.80234e+06	468	9531.77
		Total	2.80386e+06	469
	Stability time	Among groups	46.93	1	46.93	56.14**	<0.001
		Within groups	245.773	468	0.836
		Total	292.703	469
	Development time	Among groups	0.296	1	0.296	1.118	0.291
		Within groups	77.781	468	0.265
		Total	78.077	469
	Stretch area	Among groups	6289.74	1	6289.74	19.41**	<0.001
		Within groups	95277.1	468	324.072
		Total	101567	469
