# Supplementary material for: Effects of HMW-GSs on quality related traits in wheat (Triticum aestivum L.) under different water regimes
Source: PLoS One. 2020 Aug 18;15(8):e0237711. doi: 10.1371/journal.pone.0237711 (PMC7446779; doi:10.1371/journal.pone.0237711)
Supplement: S4 Table — (XLSX) [file pone.0237711.s006.xlsx]

## Sheet: Sheet2
	S4 Table Effects of individual subunits on the quality parameters between different water regimes
	Subunit	PC (%)			Zel(mL)			Tra (mm)			Rmax (B.U)			ST (min)			DT (min)			SA (cm2)
		F	%		F	%		F	%		F	%		F	%		F	%		F	%
	2*	68.63**	8.31		1.96	3.5		40.15**	6.58		0.41	1.5		22.50**	10.32		0.49	0.38		6.34**	6.65
	1	62.23**	7.65		0.2	1.1		29.80**	8.9		1.56	1.18		34.15**	13		0.63	0.95		13.66**	11.21
	14+15	64.15**	7.6		0.97	3		26.26**	5.11		0.57	1.39		24.50**	10.84		0.37	1.14		10.22**	9.3
	13+16	67.36**	8.29		0.71	1.59		45.39**	5.39		0.07	1.29		34.05**	11.03		0.84	0		9.12**	8.59
	5+10	55.96**	7.7		0.63	1.84		33.02**	6.34		1.5	1.39		27.57**	10.7		0.98	1.88		8.99**	8.28
	5'+12	73.18**	8.2		1.06	2.76		37.52**	7.29		1.85	1.29		29.54**	11.32		5.67**	3.11		10.54**	9.63
