# Supplementary material for: Effects of HMW-GSs on quality related traits in wheat (Triticum aestivum L.) under different water regimes
Source: PLoS One. 2020 Aug 18;15(8):e0237711. doi: 10.1371/journal.pone.0237711 (PMC7446779; doi:10.1371/journal.pone.0237711)
Supplement: S5 Table — (XLSX) [file pone.0237711.s007.xlsx]

## Sheet: Sheet3
	S5 Table Bread scores of different glutenin subunit composition under two water regimes
		Volume			Appearance			Color			Texture			Crumb structure			Total score
		WW	RF		WW	RF		WW	RF		WW	RF		WW	RF		WW	RF
	SC1	22.56	24.57		4	4		4	4		8	8		26.5	26.5		65.06	67.07
	SC2	29.7	31.25		4	4		3	3		7.5	7.5		22	23		66.2	68.75
	SC3	18.04	19.29		2	2		2	2		6	6		26.5	27.5		54.54	56.79
	SC4	27.96	29.19		4	4.5		3	3		7	7		27	28		68.96	71.69
	SC5	21.86	23.73		3	3		3	3		8.5	8.5		27.5	28		63.86	66.23
	SC6	27.43	29.1		4	4		3	3		6	6		25	25		65.43	67.1
	SC7	21.13	21.41		2	2		4	4		6	6		27.5	27.5		60.63	60.91
	SC8	27.33	28.34		4	4		4	4		7	7		22	22.5		64.33	65.84
